# Supplementary material for: The FreeD module’s lateral translation timing in the gait robot Lokomat: a manual adaptation is necessary
Source: J Neuroeng Rehabil. 2023 Aug 18;20:109. doi: 10.1186/s12984-023-01227-3 (PMC10439589; doi:10.1186/s12984-023-01227-3)
Supplement: Supplementary file 4 — Supplemental Material 4: Source data. [file 12984_2023_1227_MOESM4_ESM.xlsx]

## Sheet: Tabelle1
Source data
Article:	Timing of the FreeD module's lateral translation in the gait robot Lokomat: A manual adaptation is necessary
Authors:	Aurich (-Schuler) T., van Dellen F., Labruyère R.
Displayed are the data of the center of mass lateral translation averaged over 25 steps and time-normalized (1-99% of the gait cycle, from left heel strike to the next left heelstrike) for each participant per condition
ID	condition	% gait cycle
		1	2	3	4	5	6	7	8	9	10	11	12	13	14	15	16	17	18	19	20	21	22	23	24	25	26	27	28	29	30	31	32	33	34	35	36	37	38	39	40	41	42	43	44	45	46	47	48
1	FreeD time offset	0.00785057	0.00592772	0.00401855	0.00212432	0.000271853	-0.00150685	-0.00319919	-0.00480951	-0.0063382	-0.00777431	-0.00911025	-0.010354	-0.0115205	-0.0126157	-0.0136385	-0.0145949	-0.0155005	-0.016367	-0.0171945	-0.0179807	-0.0187315	-0.0194555	-0.0201502	-0.0208054	-0.0214157	-0.0219833	-0.0225058	-0.0229706	-0.0233658	-0.0236894	-0.0239416	-0.0241139	-0.0241933	-0.0241753	-0.0240627	-0.0238529	-0.0235352	-0.0231025	-0.0225579	-0.0219044	-0.0211359	-0.0202452	-0.0192355	-0.0181161	-0.0168904	-0.0155568	-0.0141218	-0.012603
1	FreeD default	-0.000755232	-0.00305692	-0.005309	-0.00752218	-0.00964652	-0.0116113	-0.013385	-0.0149793	-0.0164004	-0.0176229	-0.0186226	-0.0194148	-0.0200396	-0.020517	-0.0208444	-0.0210359	-0.0211375	-0.0211913	-0.0212056	-0.0211793	-0.0211369	-0.021114	-0.0211175	-0.0211268	-0.0211344	-0.0211571	-0.0212002	-0.0212362	-0.0212367	-0.0212034	-0.021147	-0.0210508	-0.0208824	-0.020634	-0.0203219	-0.019946	-0.0194788	-0.0189024	-0.018229	-0.0174701	-0.0166064	-0.0156111	-0.0144866	-0.0132525	-0.0119057	-0.0104234	-0.00880472	-0.00708016
2	FreeD default	0.000659609	-0.000478047	-0.00155143	-0.00278409	-0.00415432	-0.00552386	-0.00698396	-0.00844038	-0.00977588	-0.0110176	-0.012052	-0.012816	-0.0133586	-0.0136306	-0.0136722	-0.0135929	-0.0134104	-0.0132204	-0.0131211	-0.0131059	-0.0132205	-0.0134697	-0.0137695	-0.014097	-0.0143942	-0.0145661	-0.0146063	-0.0144904	-0.0141931	-0.0137739	-0.0132591	-0.0126701	-0.0120763	-0.0114873	-0.0108984	-0.0103321	-0.00975314	-0.00913022	-0.00846722	-0.00773297	-0.00692129	-0.006064	-0.00516364	-0.00424319	-0.00334623	-0.00247618	-0.00164409	-0.000870479
2	FreeD time offset	0.00271842	0.0016391	0.000618147	-0.000428529	-0.00153286	-0.00268677	-0.0039499	-0.00532262	-0.00676438	-0.0082581	-0.00972837	-0.0110835	-0.0122659	-0.0131977	-0.0138311	-0.0141759	-0.0142464	-0.0140987	-0.0138269	-0.0135044	-0.0132132	-0.0130255	-0.0129597	-0.0130215	-0.0131924	-0.0134117	-0.0136304	-0.013802	-0.0138743	-0.0138366	-0.0136936	-0.013453	-0.0131547	-0.0128313	-0.0124978	-0.0121772	-0.0118647	-0.0115335	-0.0111671	-0.0107303	-0.0101887	-0.00953682	-0.00876591	-0.00788295	-0.00692506	-0.0059197	-0.00490238	-0.00392146
3	FreeD time offset	0.00081969	-0.0011289	-0.00298548	-0.00473338	-0.00636366	-0.00784951	-0.00917926	-0.0103754	-0.0114548	-0.0124113	-0.0132558	-0.0140232	-0.0147282	-0.015359	-0.015923	-0.0164447	-0.016921	-0.0173295	-0.017674	-0.0179728	-0.0182151	-0.0183808	-0.0184816	-0.018537	-0.0185352	-0.0184621	-0.0183354	-0.0181712	-0.017953	-0.0176691	-0.0173393	-0.016975	-0.0165578	-0.016084	-0.015581	-0.0150614	-0.0145122	-0.0139417	-0.0133828	-0.012844	-0.0123094	-0.0117858	-0.0112937	-0.0108199	-0.0103312	-0.00981983	-0.00928599	-0.00869594
3	FreeD default	-0.00865881	-0.011147	-0.0134211	-0.0154541	-0.0172069	-0.018648	-0.0197881	-0.0206669	-0.02131	-0.0217345	-0.0219855	-0.0221229	-0.0221758	-0.0221526	-0.0220817	-0.0219963	-0.021894	-0.0217576	-0.021596	-0.0214246	-0.0212284	-0.0209895	-0.0207234	-0.0204491	-0.0201554	-0.0198339	-0.0195068	-0.0191896	-0.0188646	-0.0185198	-0.0181706	-0.0178177	-0.0174317	-0.0169973	-0.0165269	-0.0160158	-0.015436	-0.0147831	-0.0140777	-0.0133186	-0.0124858	-0.0115862	-0.0106434	-0.00965153	-0.0085893	-0.00746361	-0.00628992	-0.00505121
4	FreeD time offset	-0.00319335	-0.00442523	-0.00548289	-0.00638868	-0.00707043	-0.00749864	-0.00773252	-0.007824	-0.00776937	-0.00758159	-0.00733282	-0.00708994	-0.00687074	-0.00669618	-0.00662552	-0.00670332	-0.00692328	-0.00727548	-0.00777717	-0.00842619	-0.00917426	-0.00997519	-0.0108118	-0.0116529	-0.0124348	-0.0131107	-0.0136709	-0.0140987	-0.0143583	-0.0144419	-0.0143794	-0.0141914	-0.0138816	-0.0134801	-0.0130429	-0.012603	-0.0121695	-0.01177	-0.0114417	-0.0111862	-0.0109794	-0.0108136	-0.0106852	-0.0105554	-0.010371	-0.0101066	-0.00974596	-0.00924837
4	FreeD default	-0.00889834	-0.0103634	-0.0115937	-0.0125947	-0.0133618	-0.0138845	-0.014181	-0.014293	-0.0142476	-0.014059	-0.0137666	-0.0134275	-0.0130746	-0.0127231	-0.0124101	-0.0121792	-0.0120405	-0.0119855	-0.0120252	-0.0121698	-0.012392	-0.0126536	-0.0129408	-0.0132383	-0.0134998	-0.0136835	-0.0137815	-0.0137867	-0.0136705	-0.0134216	-0.0130656	-0.012624	-0.012097	-0.0115046	-0.0108936	-0.0102914	-0.00969804	-0.00912915	-0.0086133	-0.00814677	-0.00769907	-0.00725777	-0.00681923	-0.00634817	-0.00579634	-0.00514644	-0.0043941	-0.00351185
5	FreeD time offset	0.00404269	0.00278654	0.00152616	0.000236498	-0.00113785	-0.00257244	-0.00403764	-0.00554758	-0.00708627	-0.00860064	-0.0100634	-0.0114557	-0.0127294	-0.013846	-0.0147975	-0.0155699	-0.0161485	-0.0165495	-0.0168011	-0.0169222	-0.0169453	-0.0169169	-0.0168691	-0.0168251	-0.0168144	-0.0168543	-0.0169415	-0.017073	-0.0172431	-0.0174307	-0.0176129	-0.0177755	-0.0179	-0.0179658	-0.0179637	-0.0178888	-0.0177311	-0.017487	-0.0171592	-0.0167443	-0.0162378	-0.0156408	-0.0149509	-0.0141596	-0.0132634	-0.0122598	-0.0111403	-0.00990045
5	FreeD default	-0.00478002	-0.00628781	-0.00772626	-0.00910835	-0.0104469	-0.0117425	-0.0130065	-0.0142497	-0.0154608	-0.0166238	-0.0177268	-0.0187408	-0.0196252	-0.020353	-0.0209003	-0.0212354	-0.0213442	-0.0212349	-0.0209148	-0.0203993	-0.0197289	-0.0189467	-0.0180861	-0.0171912	-0.0163097	-0.0154683	-0.0146849	-0.013983	-0.0133697	-0.0128326	-0.0123661	-0.0119649	-0.0116064	-0.0112705	-0.0109521	-0.0106381	-0.0103081	-0.009957	-0.00958172	-0.00916253	-0.00868335	-0.00813788	-0.0075051	-0.00675605	-0.00587744	-0.00485752	-0.00367522	-0.0023264
6	FreeD time offset	0.00150002	-5.84469e-05	-0.00144937	-0.00265858	-0.00380352	-0.00487732	-0.00582047	-0.00668405	-0.00754063	-0.00837243	-0.0091608	-0.00994946	-0.0107537	-0.0115333	-0.0122781	-0.0130123	-0.0137244	-0.0143871	-0.0150151	-0.0156307	-0.0162223	-0.0167832	-0.0173323	-0.0178697	-0.0183675	-0.0188101	-0.0191908	-0.0194787	-0.0196364	-0.01965	-0.0195113	-0.0192029	-0.0187239	-0.0181006	-0.0173611	-0.0165322	-0.0156599	-0.0147993	-0.0139909	-0.0132659	-0.0126571	-0.0121805	-0.0118232	-0.0115583	-0.0113512	-0.0111464	-0.0108718	-0.0104619
6	FreeD default	0.000460304	-0.00127492	-0.00287061	-0.00433213	-0.00572144	-0.00698694	-0.00809654	-0.00911694	-0.0100733	-0.0109316	-0.0117216	-0.0124964	-0.013234	-0.0139114	-0.0145681	-0.0152126	-0.0158022	-0.0163429	-0.0168721	-0.0173709	-0.0178143	-0.0182339	-0.0186438	-0.019005	-0.0193085	-0.0195753	-0.0197778	-0.0198705	-0.0198568	-0.0197389	-0.0194768	-0.0190579	-0.0185131	-0.0178475	-0.0170537	-0.0161726	-0.0152551	-0.014315	-0.0133792	-0.012505	-0.0117173	-0.0110096	-0.0103961	-0.00988244	-0.00942441	-0.00897263	-0.00849714	-0.00793969
7	FreeD default	0.0051687	0.00276365	0.000232452	-0.00238457	-0.00505079	-0.00770377	-0.0102636	-0.0126695	-0.0148831	-0.0168548	-0.018517	-0.0198219	-0.0207619	-0.02134	-0.0215439	-0.0213717	-0.0208649	-0.0200906	-0.0191007	-0.0179369	-0.0166687	-0.015392	-0.0141857	-0.0130946	-0.0121638	-0.0114582	-0.0110282	-0.0108779	-0.0109881	-0.0113542	-0.0119718	-0.0127976	-0.0137567	-0.0147875	-0.0158507	-0.0168921	-0.0178283	-0.0185874	-0.0191361	-0.0194517	-0.0194892	-0.0192045	-0.0185937	-0.0176803	-0.0164725	-0.0149634	-0.0131732	-0.011157
7	FreeD time offset	0.0141098	0.012394	0.0104351	0.00829593	0.00595888	0.00342775	0.000784715	-0.00187138	-0.00448739	-0.00702398	-0.00940246	-0.0115273	-0.0133427	-0.0148299	-0.0159613	-0.0166999	-0.017044	-0.0170386	-0.0167352	-0.0161722	-0.0154046	-0.0145236	-0.0136246	-0.0127751	-0.0120303	-0.0114604	-0.0111331	-0.0110779	-0.0112911	-0.0117698	-0.0125125	-0.013488	-0.0146304	-0.0158737	-0.0171695	-0.0184623	-0.0196737	-0.0207291	-0.0215847	-0.022212	-0.0225702	-0.0226187	-0.0223479	-0.0217742	-0.020906	-0.0197416	-0.0182982	-0.0166205
8	FreeD time offset	-0.00434845	-0.00598477	-0.0075989	-0.00918104	-0.0106805	-0.0120195	-0.0131777	-0.014141	-0.0148459	-0.0152679	-0.0154446	-0.0153791	-0.0150649	-0.0145707	-0.0139713	-0.0132891	-0.0125811	-0.0119463	-0.0114238	-0.0110242	-0.0108052	-0.0107974	-0.0109599	-0.0112729	-0.0117374	-0.0122893	-0.0128479	-0.0133863	-0.0138609	-0.0141883	-0.0143376	-0.0143162	-0.0140946	-0.0136603	-0.0130646	-0.0123423	-0.0114992	-0.0105867	-0.00966631	-0.00874368	-0.0078278	-0.00695842	-0.00612943	-0.00530038	-0.00446775	-0.00362112	-0.00270224	-0.00167803
8	FreeD default	-0.00994556	-0.01145	-0.0129398	-0.0143841	-0.0156782	-0.0167695	-0.0176522	-0.0182724	-0.0185613	-0.0185258	-0.0181989	-0.0175782	-0.0166971	-0.0156562	-0.0145321	-0.0133724	-0.0122711	-0.0113254	-0.010562	-0.01	-0.00968606	-0.00961121	-0.00971465	-0.00997005	-0.0103514	-0.0107739	-0.0111676	-0.011515	-0.011769	-0.0118634	-0.0117954	-0.0115798	-0.0111886	-0.0106243	-0.00994189	-0.00916007	-0.00827458	-0.00733382	-0.00638175	-0.00540257	-0.00439884	-0.00340602	-0.00240616	-0.00135619	-0.000265024	0.000865795	0.0020837	0.00339832
9	FreeD time offset	0.00116614	-0.000687422	-0.00259995	-0.00448432	-0.0063074	-0.00798609	-0.0093969	-0.0104809	-0.0112305	-0.011608	-0.0115923	-0.0112456	-0.0106395	-0.00980979	-0.00883324	-0.00782432	-0.00684344	-0.00592426	-0.0051408	-0.004542	-0.00411031	-0.00384615	-0.00377376	-0.00385963	-0.00405099	-0.00434599	-0.00472823	-0.00513249	-0.00553055	-0.00592814	-0.00628331	-0.00655066	-0.00674406	-0.00686407	-0.00687124	-0.00677219	-0.00660469	-0.00635746	-0.00602142	-0.00564206	-0.00523917	-0.00478895	-0.00430924	-0.00383302	-0.0033338	-0.00278773	-0.00221925	-0.00161969
9	FreeD default	-0.00515532	-0.00700201	-0.00884347	-0.0106565	-0.0124079	-0.0139632	-0.0152432	-0.0162308	-0.0168531	-0.0170588	-0.0168956	-0.0164006	-0.0155853	-0.0145418	-0.0133857	-0.0121658	-0.0109505	-0.00985356	-0.00891975	-0.00814792	-0.007585	-0.00725071	-0.0070844	-0.00705291	-0.00715621	-0.00732743	-0.00749014	-0.00763961	-0.00775303	-0.00776101	-0.00765585	-0.00746602	-0.00716009	-0.00671895	-0.00619182	-0.00559208	-0.00489066	-0.00412072	-0.00332848	-0.00249131	-0.00160668	-0.000727276	0.000147393	0.00105253	0.0019597	0.00284523	0.00375333	0.00469413
10	FreeD default	-0.00189051	-0.00362577	-0.0053823	-0.00712489	-0.00880383	-0.0103137	-0.0115734	-0.0125613	-0.0132401	-0.0135531	-0.0135112	-0.0131849	-0.0126199	-0.0118575	-0.0110049	-0.0101881	-0.00947584	-0.0089243	-0.00862573	-0.00864179	-0.00895875	-0.00955385	-0.0104238	-0.0115189	-0.0127354	-0.0139902	-0.0152266	-0.0163564	-0.0172798	-0.0179476	-0.0183407	-0.0184242	-0.0181779	-0.0176333	-0.0168353	-0.0158104	-0.0146002	-0.0132728	-0.0118832	-0.0104617	-0.00904346	-0.00766599	-0.00634228	-0.00506759	-0.00384008	-0.00265374	-0.00148979	-0.000329754
10	FreeD time offset	0.00407383	0.00211758	8.64829e-05	-0.00193539	-0.00389302	-0.00567655	-0.00716851	-0.00831699	-0.00909995	-0.00948604	-0.00948409	-0.00917	-0.00863239	-0.0079503	-0.00723339	-0.00661493	-0.0061944	-0.00603489	-0.00619934	-0.006731	-0.00761348	-0.00879361	-0.010218	-0.011813	-0.013467	-0.0150689	-0.0165356	-0.0177891	-0.0187495	-0.0193706	-0.0196488	-0.0195924	-0.0192164	-0.0185677	-0.0177166	-0.0167245	-0.0156438	-0.0145354	-0.0134564	-0.0124361	-0.0114843	-0.0106089	-0.0098072	-0.00905313	-0.00831111	-0.00755393	-0.0067565	-0.00588716
11	FreeD default	0.00480141	0.00295289	0.000945183	-0.00122986	-0.0035448	-0.00597875	-0.00852111	-0.0111311	-0.0137339	-0.0162583	-0.0186386	-0.0207868	-0.0226106	-0.02405	-0.0250673	-0.0256276	-0.0257264	-0.025407	-0.024729	-0.0237549	-0.0225761	-0.021302	-0.0200216	-0.0188087	-0.017743	-0.0168846	-0.0162525	-0.0158532	-0.0156916	-0.015742	-0.0159527	-0.0162809	-0.0166836	-0.0170943	-0.0174476	-0.0177023	-0.0178146	-0.017732	-0.0174272	-0.0168976	-0.0161346	-0.0151361	-0.0139325	-0.0125607	-0.0110425	-0.00941066	-0.00771322	-0.00597799
11	FreeD time offset	0.00409325	0.00239673	0.000571104	-0.00139995	-0.00347725	-0.00564336	-0.00791037	-0.0102499	-0.012586	-0.0148588	-0.0170241	-0.0190003	-0.0206926	-0.0220529	-0.0230556	-0.0236597	-0.0238542	-0.0236889	-0.0232197	-0.0224905	-0.0215827	-0.0206031	-0.0196227	-0.0186926	-0.0178855	-0.0172547	-0.0167993	-0.0165139	-0.0164078	-0.0164526	-0.0165877	-0.0167792	-0.0170015	-0.0171932	-0.0172981	-0.0173012	-0.0171804	-0.0168915	-0.0164253	-0.0158038	-0.0150252	-0.0140857	-0.0130246	-0.0118812	-0.0106596	-0.00937738	-0.00807635	-0.00676404
12	FreeD time offset	0.00605413	0.00454934	0.0030602	0.00161194	0.000191699	-0.00118536	-0.00248433	-0.00369704	-0.00483163	-0.00587873	-0.00682554	-0.00768078	-0.00845804	-0.00915795	-0.00978632	-0.0103652	-0.0109122	-0.0114338	-0.0119433	-0.0124614	-0.0129943	-0.0135361	-0.0140876	-0.0146484	-0.0151992	-0.0157148	-0.016182	-0.016587	-0.0169037	-0.0171136	-0.0172198	-0.0172276	-0.0171359	-0.0169587	-0.0167299	-0.0164763	-0.0162117	-0.0159587	-0.0157452	-0.0155762	-0.0154355	-0.0153114	-0.0151904	-0.0150342	-0.014793	-0.0144334	-0.0139307	-0.0132488
12	FreeD default	-0.000723088	-0.00226139	-0.00374117	-0.00513019	-0.00646102	-0.00773529	-0.00891128	-0.0099722	-0.010938	-0.0118131	-0.0125773	-0.0132288	-0.0137897	-0.0142695	-0.0146618	-0.0149747	-0.0152322	-0.0154457	-0.0156141	-0.0157473	-0.015864	-0.0159697	-0.0160589	-0.0161346	-0.0162047	-0.0162653	-0.0163049	-0.0163213	-0.0163176	-0.016288	-0.0162237	-0.0161258	-0.016	-0.0158435	-0.0156506	-0.0154226	-0.0151612	-0.014858	-0.0144998	-0.0140789	-0.0135873	-0.0130086	-0.0123261	-0.0115322	-0.0106235	-0.00959428	-0.00844335	-0.00718205
13	FreeD time offset	0.0019918	-0.00012453	-0.00216931	-0.00409712	-0.00586268	-0.00740555	-0.00866975	-0.00962897	-0.0102759	-0.0106015	-0.0106096	-0.0103407	-0.00986101	-0.00923324	-0.00852014	-0.00780562	-0.00718447	-0.00673013	-0.00649135	-0.00651397	-0.00683858	-0.00747339	-0.00839064	-0.00955239	-0.0109195	-0.0124327	-0.0140097	-0.015571	-0.0170556	-0.0184065	-0.019563	-0.0204791	-0.0211389	-0.0215422	-0.0216886	-0.0215864	-0.0212651	-0.0207628	-0.0201077	-0.01932	-0.0184257	-0.0174517	-0.0164103	-0.0152994	-0.0141186	-0.0128739	-0.0115661	-0.0101887
13	FreeD default	-0.00235807	-0.0045093	-0.00654144	-0.00839698	-0.0100787	-0.0115554	-0.0127517	-0.0136244	-0.0141817	-0.0144261	-0.0143431	-0.0139549	-0.0133336	-0.01255	-0.0116554	-0.010724	-0.00986107	-0.00915312	-0.00864544	-0.00838001	-0.00841051	-0.00875898	-0.00939383	-0.0102706	-0.0113596	-0.0126126	-0.0139403	-0.0152524	-0.016494	-0.0176192	-0.0185607	-0.019259	-0.0197019	-0.0199013	-0.0198511	-0.0195425	-0.0190035	-0.0182836	-0.0174065	-0.0163725	-0.0152017	-0.0139335	-0.0125817	-0.0111279	-0.00956624	-0.00792003	-0.00620273	-0.00439984
14	FreeD default	0.00633274	0.00488899	0.00336724	0.00176569	8.55717e-05	-0.00164128	-0.00338833	-0.00515489	-0.00692476	-0.00865201	-0.0103069	-0.0118851	-0.0133623	-0.0146928	-0.0158595	-0.0168716	-0.0177166	-0.0183717	-0.0188518	-0.0191919	-0.0194011	-0.0194834	-0.0194795	-0.0194369	-0.0193676	-0.0192803	-0.0192144	-0.0192004	-0.0192282	-0.0192885	-0.0193986	-0.0195576	-0.0197261	-0.0198759	-0.0200054	-0.020091	-0.0200803	-0.0199455	-0.0196864	-0.0192805	-0.0186888	-0.0179089	-0.0169636	-0.0158518	-0.0145653	-0.0131368	-0.011614	-0.0100137
14	FreeD time offset	0.00978564	0.00861996	0.00731815	0.00588411	0.00431966	0.00265233	0.000913273	-0.000885521	-0.00272727	-0.0045737	-0.00639257	-0.00817143	-0.00988965	-0.0115095	-0.0130062	-0.0143744	-0.015599	-0.0166536	-0.0175313	-0.0182435	-0.0187914	-0.0191714	-0.0194023	-0.0195168	-0.0195346	-0.0194723	-0.0193647	-0.0192503	-0.0191475	-0.0190677	-0.0190333	-0.0190582	-0.0191314	-0.0192361	-0.019363	-0.0194917	-0.0195834	-0.0196035	-0.019531	-0.0193398	-0.018998	-0.0184906	-0.0178204	-0.0169872	-0.0159925	-0.0148562	-0.0136088	-0.0122716
15	FreeD default	0.00656882	0.00632209	0.0056587	0.0049783	0.00432935	0.00334473	0.00222973	0.00102793	-0.000456432	-0.00204471	-0.00368389	-0.00547849	-0.00726344	-0.00898944	-0.0107176	-0.0123048	-0.0137172	-0.015	-0.0160406	-0.0168318	-0.0174259	-0.0177551	-0.0178534	-0.0177989	-0.0175739	-0.0172492	-0.0169171	-0.0165805	-0.0163057	-0.0161538	-0.0160978	-0.0161534	-0.0163201	-0.0165248	-0.0167383	-0.0169263	-0.017013	-0.0169769	-0.0168077	-0.016474	-0.0159949	-0.0153981	-0.0146871	-0.013893	-0.0130417	-0.0121256	-0.0111476	-0.0101066
15	FreeD time offset	0.0109965	0.0102513	0.00950712	0.00864251	0.00764857	0.00661797	0.00549876	0.00429705	0.00306634	0.00176203	0.00038585	-0.00103382	-0.00253305	-0.00409735	-0.00569093	-0.00731783	-0.00893193	-0.0104775	-0.0119331	-0.0132423	-0.014361	-0.0152845	-0.0159905	-0.0164832	-0.0168013	-0.0169666	-0.0170207	-0.0170184	-0.016984	-0.0169473	-0.0169315	-0.016926	-0.0169265	-0.0169234	-0.0168904	-0.0168223	-0.0167192	-0.0165785	-0.0164215	-0.0162656	-0.0161171	-0.0159861	-0.0158568	-0.0156909	-0.0154446	-0.0150507	-0.0144405	-0.0135657
16	FreeD time offset	0.00641466	0.00491635	0.00336626	0.00173689	-3.267e-05	-0.00185245	-0.0036459	-0.00543561	-0.00717602	-0.00875049	-0.0101307	-0.0113248	-0.0122573	-0.0128719	-0.0132137	-0.013305	-0.0131153	-0.012691	-0.0121341	-0.0114802	-0.010755	-0.0100618	-0.00948573	-0.00903501	-0.00874269	-0.00867909	-0.00884519	-0.00919547	-0.00973001	-0.010443	-0.0112597	-0.0121143	-0.0129893	-0.0138381	-0.0145861	-0.0152091	-0.0157099	-0.0160594	-0.0162411	-0.0162858	-0.0162135	-0.0160183	-0.0157192	-0.0153434	-0.01488	-0.0143099	-0.0136311	-0.0128192
16	FreeD default	-0.000256841	-0.00200301	-0.00390386	-0.00598291	-0.00812947	-0.0102927	-0.0124954	-0.0146838	-0.0167262	-0.0185458	-0.0201176	-0.0213619	-0.0221803	-0.0225607	-0.0225338	-0.0220937	-0.0212595	-0.0201341	-0.0188236	-0.0173902	-0.0159252	-0.0145571	-0.0133622	-0.0123675	-0.0116215	-0.0111645	-0.0109675	-0.010981	-0.0111839	-0.0115334	-0.0119458	-0.0123616	-0.0127545	-0.0130773	-0.0132786	-0.0133505	-0.0132991	-0.0131087	-0.012777	-0.0123305	-0.0117799	-0.0111181	-0.0103544	-0.00950019	-0.00854142	-0.00746284	-0.00626481	-0.00493684
17	FreeD default	-0.000429496	-0.00222641	-0.0040746	-0.00594916	-0.00778653	-0.00951356	-0.0110977	-0.0125279	-0.0137636	-0.0147591	-0.0155161	-0.0160576	-0.0163778	-0.0164732	-0.0163883	-0.0161768	-0.0158597	-0.0154654	-0.0150604	-0.0147012	-0.014405	-0.014195	-0.0141152	-0.0141799	-0.0143624	-0.0146433	-0.0150128	-0.0154282	-0.0158225	-0.0161497	-0.0163793	-0.0164635	-0.0163571	-0.0160517	-0.015559	-0.0148849	-0.0140479	-0.0130963	-0.0120838	-0.011049	-0.0100293	-0.00906799	-0.00819264	-0.00740528	-0.00669602	-0.00605006	-0.00543875	-0.00481815
17	FreeD time offset	0.00450508	0.00290321	0.00125962	-0.000399022	-0.00201735	-0.00353768	-0.00493662	-0.00620821	-0.00732711	-0.00826645	-0.00903506	-0.00965696	-0.0101343	-0.0104697	-0.0106984	-0.010862	-0.0109767	-0.0110622	-0.0111651	-0.0113258	-0.0115552	-0.0118667	-0.012289	-0.0128299	-0.0134654	-0.0141736	-0.01494	-0.0157267	-0.0164749	-0.0171394	-0.0176895	-0.0180839	-0.0182819	-0.0182716	-0.0180622	-0.0176614	-0.0170859	-0.0163781	-0.0155896	-0.0147612	-0.0139303	-0.0131398	-0.0124229	-0.0117883	-0.0112305	-0.0107392	-0.0102918	-0.00984652
18	FreeD default	-0.00104661	-0.00206226	-0.00320566	-0.00456363	-0.00621948	-0.008028	-0.00986353	-0.0114958	-0.0128802	-0.0139451	-0.0147666	-0.015307	-0.0156336	-0.015729	-0.0157204	-0.0156496	-0.0156472	-0.0157011	-0.015848	-0.0159898	-0.0161074	-0.0161102	-0.0160365	-0.0158744	-0.0156914	-0.0154391	-0.0151104	-0.0146368	-0.0140785	-0.0134916	-0.0130065	-0.0126444	-0.0124124	-0.0122198	-0.0120278	-0.011775	-0.0114697	-0.0110847	-0.0106347	-0.0100961	-0.00948808	-0.00879893	-0.00804836	-0.00721528	-0.00630081	-0.00528208	-0.00418948	-0.00306372
18	FreeD time offset	0.00145333	-0.000200315	-0.00201782	-0.00391461	-0.00584734	-0.00763739	-0.00919365	-0.0103621	-0.0111662	-0.0116136	-0.0118757	-0.0120298	-0.0122201	-0.0124232	-0.0126691	-0.0128594	-0.0130143	-0.0130753	-0.0131173	-0.0131166	-0.0131516	-0.0131786	-0.0132516	-0.0133098	-0.0133982	-0.013449	-0.0134985	-0.0134722	-0.0134121	-0.0132668	-0.0131142	-0.0129361	-0.0128222	-0.0127334	-0.0127099	-0.0126523	-0.0125558	-0.0123115	-0.011948	-0.0114212	-0.010831	-0.0101815	-0.00957939	-0.00899252	-0.00846455	-0.0079002	-0.00730367	-0.00657441
19	FreeD time offset	0.0096199	0.00830678	0.00693129	0.00546161	0.0039107	0.0023384	0.000734795	-0.000941615	-0.00265078	-0.00434849	-0.00607583	-0.00784714	-0.00959367	-0.0112928	-0.0129795	-0.014613	-0.0161131	-0.0174828	-0.0187358	-0.0198059	-0.0206556	-0.0213317	-0.0218437	-0.0221525	-0.0222928	-0.0223371	-0.0222851	-0.0221316	-0.0219432	-0.0217596	-0.02155	-0.0213225	-0.0211247	-0.0209396	-0.0207263	-0.020508	-0.0203037	-0.0200712	-0.019797	-0.0195163	-0.0192175	-0.0188586	-0.0184506	-0.0180069	-0.0174816	-0.016845	-0.0161156	-0.0152765
19	FreeD default	0.00388675	0.00203068	0.000145284	-0.00176988	-0.00371618	-0.0056474	-0.00754901	-0.00944492	-0.0113169	-0.0131287	-0.0148911	-0.016607	-0.0182263	-0.0197162	-0.0210795	-0.0222813	-0.0232634	-0.0240174	-0.0245505	-0.0248321	-0.0248537	-0.0246615	-0.0242874	-0.0237393	-0.023069	-0.0223489	-0.0216067	-0.0208638	-0.0201774	-0.0195805	-0.0190593	-0.0186186	-0.0182791	-0.0180174	-0.0177946	-0.0176089	-0.0174506	-0.0172722	-0.0170463	-0.0167738	-0.0164251	-0.0159557	-0.0153587	-0.0146307	-0.0137351	-0.0126551	-0.011411	-0.0100055
20	FreeD default	0.000584033	-0.00119716	-0.00292735	-0.00459437	-0.00614808	-0.00755684	-0.00883877	-0.0100059	-0.0110377	-0.0119399	-0.0127555	-0.0134976	-0.0141526	-0.0147406	-0.0152913	-0.015786	-0.0162007	-0.0165501	-0.0168328	-0.0170094	-0.01707	-0.0170378	-0.0169043	-0.0166515	-0.0163096	-0.0159145	-0.015462	-0.0149634	-0.0144676	-0.0139926	-0.0135246	-0.0130835	-0.0126987	-0.0123508	-0.0120171	-0.0117144	-0.011439	-0.0111479	-0.0108271	-0.0104887	-0.0101058	-0.00964208	-0.00910925	-0.00851861	-0.00784352	-0.00708243	-0.00627329	-0.0054236
20	FreeD time offset	0.00477754	0.00323209	0.00169654	0.000172407	-0.00131623	-0.00269429	-0.00395335	-0.00513325	-0.00621269	-0.00717445	-0.00808802	-0.00900283	-0.00989536	-0.0107864	-0.0117382	-0.0127279	-0.0136931	-0.0146412	-0.0155659	-0.0163757	-0.0170163	-0.0175072	-0.0178167	-0.0178814	-0.0177306	-0.0174226	-0.0169427	-0.0163007	-0.0155899	-0.0148586	-0.0140899	-0.01333	-0.0126531	-0.0120404	-0.0114589	-0.0109524	-0.0105308	-0.0101252	-0.0097211	-0.00935988	-0.00901079	-0.00862167	-0.00823108	-0.00787512	-0.00750771	-0.00711943	-0.00676737	-0.00643952
21	FreeD time offset	0.000481727	-0.000359959	-0.00115155	-0.00187081	-0.00253295	-0.00309553	-0.0035067	-0.00376388	-0.00386564	-0.00378466	-0.00351829	-0.00309641	-0.00253842	-0.0018628	-0.00111948	-0.000365915	0.000358142	0.00100717	0.00152538	0.00187962	0.00205942	0.00205372	0.00186439	0.00152287	0.00106694	0.000527241	-5.51243e-05	-0.000634398	-0.00118547	-0.00169658	-0.00215357	-0.00255528	-0.00291966	-0.00326041	-0.00358281	-0.00389952	-0.00421975	-0.00453255	-0.00482192	-0.00507713	-0.00527705	-0.00539281	-0.00540949	-0.00532141	-0.00511893	-0.00480337	-0.00439518	-0.00391461
21	FreeD default	0.000575771	-0.00110961	-0.00279505	-0.0044377	-0.00594406	-0.00731658	-0.00857844	-0.00969169	-0.0106372	-0.0114513	-0.0121495	-0.0127232	-0.0132014	-0.0136283	-0.0140159	-0.0143781	-0.0147543	-0.0151657	-0.0156072	-0.0160864	-0.0166121	-0.0171629	-0.0177113	-0.0182452	-0.018742	-0.0191649	-0.0194954	-0.0197292	-0.0198531	-0.0198611	-0.019771	-0.0196	-0.0193557	-0.0190564	-0.0187249	-0.0183644	-0.0179686	-0.0175371	-0.0170573	-0.0164994	-0.01584	-0.015064	-0.0141487	-0.013076	-0.0118498	-0.0104807	-0.00897627	-0.00735788
22	FreeD default	-0.00683367	-0.00868674	-0.0105259	-0.0123033	-0.0139897	-0.0155287	-0.0168574	-0.0179431	-0.0187646	-0.0192873	-0.0194891	-0.0193811	-0.0189813	-0.0183005	-0.0173701	-0.0162495	-0.0149955	-0.0136556	-0.0122953	-0.0109933	-0.00980953	-0.00878686	-0.00797599	-0.00742275	-0.00713953	-0.0071174	-0.00735004	-0.00781735	-0.00846538	-0.00922922	-0.0100554	-0.0108834	-0.0116338	-0.0122383	-0.012655	-0.0128454	-0.0127678	-0.0124061	-0.0117746	-0.0108882	-0.00975897	-0.00842263	-0.00693156	-0.00532342	-0.00362499	-0.00187701	-0.00012178	0.00162357
22	FreeD time offset	-0.000504761	-0.00207537	-0.0036903	-0.00531357	-0.00693309	-0.00848975	-0.00990606	-0.0111425	-0.0121693	-0.0129296	-0.0133787	-0.0135176	-0.0133548	-0.0128858	-0.0121353	-0.01117	-0.0100525	-0.00883174	-0.00758346	-0.00640434	-0.00536403	-0.00450837	-0.00389715	-0.00358663	-0.00358765	-0.00388423	-0.00447006	-0.00532447	-0.00638216	-0.00756636	-0.00882133	-0.0100832	-0.0112613	-0.0122795	-0.0130992	-0.0136823	-0.0139808	-0.0139793	-0.0137014	-0.0131655	-0.0123815	-0.011389	-0.0102499	-0.00900139	-0.00766377	-0.00627778	-0.00488721	-0.0034998
[truncated: 51 more columns]
